# Supplementary material for: Massively parallel microbubble nano-assembly
Source: Nat Commun. 2025 Jul 22;16:6743. doi: 10.1038/s41467-025-62070-9 (PMC12284250; doi:10.1038/s41467-025-62070-9)
Supplement: Supplementary file 11 — Source Data [file 41467_2025_62070_MOESM11_ESM.xlsx]

## Sheet: Figure 2a
	Figure 2a
	Raw data points		Average with standard deviation
	Laser Intensity [mW/cm^2]	Bubble radius [um]	Laser Intensity [mW/cm^2]	Average bubble radius [um]	stdev
	3426.22	5.595	3426.22	5.86167	0.2444
	3426.22	5.915	5687.73	7.715	0.08
	3426.22	6.075	7383.85	7.835	0.16
	5687.73	7.675	9833.82	9.115	0.16
	5687.73	7.675	10587.7	9.86167	0.5619
	5687.73	7.675	11153	10.1538	0.40101
	5687.73	7.835	12095.3	9.435	0.27713
	7383.85	7.675	12849.2	10.5	0.37239
	7383.85	7.995	14356.8	10.875	0.16
	7383.85	7.835	15864.5	11.1417	0.09238
	9833.82	9.115	17560.6	11.195	0.55426
	9833.82	8.955	18502.9	10.98	0.33388
	9833.82	9.275	20387.5	12.3133	0.16251
	10587.7	9.275	21706.7	11.4083	0.48881
	10587.7	10.395	23402.8	11.995	0.16
	10587.7	9.915	24910.5	12.435	0.27325
	11153	9.595	28868.1	12.635	0
	11153	10.235	31318.1	13.2217	0.3695
	11153	10.55	34333.5	13.2733	0.15751
	11153	10.235
	12095.3	9.595
	12095.3	9.595
	12095.3	9.115
	12849.2	10.715
	12849.2	10.07
	12849.2	10.715
	14356.8	10.715
	14356.8	11.035
	14356.8	10.875
	15864.5	11.035
	15864.5	11.195
	15864.5	11.195
	17560.6	10.875
	17560.6	11.835
	17560.6	10.875
	18502.9	10.715
	18502.9	11.355
	18502.9	10.87
	20387.5	12.315
	20387.5	12.475
	20387.5	12.15
	21706.7	11.515
	21706.7	11.835
	21706.7	10.875
	23402.8	12.155
	23402.8	11.835
	23402.8	11.995
	24910.5	12.475
	24910.5	12.155
	24910.5	12.795
	24910.5	12.315
	28868.1	12.635
	28868.1	12.635
	28868.1	12.635
	31318.1	13.435
	31318.1	12.795
	31318.1	13.435
	34333.5	13.275
	34333.5	13.115
	34333.5	13.43

## Sheet: Figure 2b
	Figure 2b
	Raw data points		Average with standard deviation
	Frequency [kHz]	Laser Intensity [mW/cm^2]	Frequency [kHz]	Laser Intensity [mW/cm^2]	stdev
	1.5	746.31	1.5	740.657	70.8304
	1.5	793.423	5	1071.58	180.794
	1.5	638.893	10	1207.55	144.469
	1.5	784	50	1717.31	145.351
	5	1317.32	100	2811.27	224.399
	5	942.3	250	5065.62	1038.29
	5	1126.98	500	7722.79	1860.49
	5	1119.44	1000	12189.1	3643.15
	5	851.843
	10	1228.75
	10	1258.9
	10	1339.93
	10	1002.6
	50	1554.77
	50	1673.49
	50	1903.4
	50	1737.57
	100	3128.34
	100	2774.05
	100	2742.01
	100	2600.67
	250	6443.2
	250	5252.19
	250	4481.42
	250	4085.67
	500	6855.91
	500	6705.15
	500	10511.9
	500	6818.22
	1000	17428
	1000	9776.91
	1000	9644.99
	1000	11906.4

## Sheet: Figure 2c
	Figure 2c
	Raw data points		Average with standard deviation
	DC Bias [V]	Laser Intensity [mW/cm^2]	DC Bias [V]	Laser Intensity [mW/cm^2]	stdev
	-5.5	390.137	-5.5	424.058	31.1183
	-5.5	418.404	-5	442.903	40.0654
	-5.5	422.173	-4.5	526.293	66.5277
	-5.5	465.517	-4	603.558	36.9408
	-5	410.866	-3.5	1151.95	288.54
	-5	433.48
	-5	501.323
	-5	425.942
	-4.5	471.171
	-4.5	478.709
	-4.5	540.898
	-4.5	614.394
	-4	597.433
	-4	554.089
	-4	637.008
	-4	625.701
	-3.5	1453
	-3.5	927.224
	-3.5	883.88
	-3.5	1343.7

## Sheet: Figure 2d
	Figure 2d
	Raw data points		Average with standard deviation
	Na2SO4 [M]	Laser Intensity [mW/cm^2]	Na2SO4 [M]	Laser Intensity [mW/cm^2]	stdev
	0.1	746.31	0.1	740.657	70.8304
	0.1	793.423	0.2	539.484	63.9325
	0.1	638.893	0.3	451.383	39.9025
	0.1	784	0.4	427.356	48.6671
	0.2	535.244	0.5	390.137	17.4763
	0.2	620.047	0.75	315.227	19.6674
	0.2	463.633	1	218.646	25.9763
	0.2	539.013	1.25	202.156	23.6567
	0.3	486.247	1.5	159.283	22.2181
	0.3	463.633
	0.3	461.748
	0.3	393.906
	0.4	488.131
	0.4	408.982
	0.4	439.134
	0.4	373.176
	0.5	414.635
	0.5	380.714
	0.5	390.137
	0.5	375.06
	0.75	320.409
	0.75	288.373
	0.75	335.486
	0.75	316.64
	1	239.375
	1	241.26
	1	188.493
	1	205.454
	1.25	179.071
	1.25	190.378
	1.25	205.454
	1.25	233.722
	1.5	154.572
	1.5	137.611
	1.5	190.378
	1.5	154.572

## Sheet: Figure 2f
	Figure 2f
	Raw data points
	Control [mW/cm^2]	H2O2 [mW/cm^2]	CTAC [mW/cm^2]	H2O2 + CTAC [mW/cm^2]	PBS [mW/cm^2]	Large Area [mW/cm^2]	Optimized results [mW/cm^2]
	414.635	335.486	203.569	152.688	220	148	158.032
	380.714	261.989	254.451	190.378			108.821
	390.137	297.795	154.572	226.184			131.432
	375.06	258.22	265.759	201.685			152.712
							132.762

## Sheet: Figure 4b
	Figure 4b														Figure 4b - inset
		Radius [um]
	Time [s]	Bubble 1	Bubble 2	Bubble 3	Bubble 4	Bubble 5	Bubble 6	Bubble 7	Bubble 8	Bubble 9	Bubble 10	Bubble 11	Bubble 12			Radius [um]
	0	0	0	0	0	0	0	0	0	0	0	0	0		Time [s]	Bubble 1
	0.03	2.54714	2.44163	2.69634	3.88251	3.47859	2.92546	3.63529	2.74005	2.50343	2.12511	2.77625	3.05656		0	0.12061
	0.06	4.03172	4.03172	3.94431	4.54114	4.03172	4.19902	4.64665	5.77101	4.18092	3.41678	4.13722	4.49744		0.03	2.41403
	0.1	4.96317	4.75215	4.96317	5.30528	4.66475	4.73405	5.02497	5.42889	5.00687	4.28643	4.83956	5.36709		0.06	4.06755
	0.13	5.47259	5.28718	5.5344	5.83281	5.21788	5.36709	5.6836	5.85841	5.70171	4.77775	5.36709	6.04382		0.1	4.90762
	0.16	6.17493	5.96392	6.08753	6.53515	5.92022	6.21113	6.29854	6.86977	6.29854	5.45449	5.92022	6.64065		0.13	5.56811
	0.2	6.76426	6.44775	6.65876	7.12448	6.50955	6.65876	6.64065	7.16818	7.03708	5.96392	6.57135	7.10638		0.16	6.09593
	0.23	7.21189	6.97527	7.18629	7.5284	6.78986	7.04458	7.21189	7.61581	7.57211	6.32414	7.04458	7.59771		0.2	6.65656
	0.26	7.78312	7.4048	7.63391	7.99413	7.21189	7.68511	7.75752	8.01973	8.08153	7.08828	7.76501	8.12523		0.23	7.17104
	0.3	8.03783	7.82682	8.14334	8.45985	7.54651	7.85242	8.05593	8.48545	8.37995	7.4485	7.99413	8.33625		0.26	7.66944
	0.33	8.33625	7.93232	8.44175	8.65276	7.88862	8.15083	8.37245	8.80197	8.71457	7.80872	8.29254	8.67836		0.3	8.09502
	0.36	8.83818	8.59096	8.82007	9.3551	8.33625	8.63466	8.84567	9.2858	9.46061	8.23074	8.82757	9.18779		0.33	8.47664
	0.4	9.03108	8.75827	9.16219	9.50431	8.65276	8.84567	9.05668	9.52241	9.58421	8.36185	9.10039	9.4244		0.36	8.81296
	0.43	9.40941	8.88938	9.43501	9.82083	9.05668	9.14409	9.4169	9.90823	9.96254	8.65276	9.2933	9.71532		0.4	9.13843
	0.46	9.88263	9.3551	9.88263	10.0574	9.47871	9.54801	9.82083	10.3047	10.3302	8.88938	9.59171	10.0574		0.43	9.48435
	0.5	9.98814	9.60981	10.1736	10.3921	9.52241	9.82083	10.1373	10.7523	10.7779	9.4169	9.82832	10.585		0.46	9.85823
	0.53	10.2429	10.1373	10.2609	10.796	9.92633	10.1629	10.5594	11.0688	11.0326	9.79523	10.083	10.6724		0.5	10.134
	0.56	10.6468	10.3122	10.5594	11.1562	10.1373	10.5232	10.7704	11.1306	11.4802	9.92633	10.4358	10.9814		0.53	10.3108
	0.6	10.8578	10.4795	10.9015	11.429	10.2866	10.8834	11.1999	11.4546	11.6294	10.3665	10.7598	11.1562		0.56	10.5563
	0.63	11.0326	10.7161	11.1562	11.6219	10.6212	11.0944	11.2617	11.7892	11.8585	10.4976	11.0944	11.4109		0.6	10.8812
	0.66	11.331	10.8578	11.429	11.9384	11.1668	11.4546	11.6656	11.8841	12.2881	10.6724	11.3054	11.7711		0.63	11.164
	0.7	11.7093	11.3672	11.7349	12.3168	11.2979	11.6038	11.9203	12.255	12.4554	11.007	11.7093	11.9459		0.66	11.4721
	0.73	11.6475	11.2436	11.5857	12.4042	11.4727	11.7274	11.964	12.2369	12.8774	11.1125	11.9203	12.255		0.7	11.5983
	0.76	12.0077	11.4546	12.0877	12.6152	11.5963	11.8404	12.3424	12.4916	13.1864	11.4727	11.9459	12.3243		0.73	11.8081
															0.76	11.8476
															0.8	11.9238
															0.83	11.81
															0.86	11.8722
															0.9	11.8601
															0.93	11.8713
															0.96	11.9287
															1	11.8628
															1.03	11.8327
															1.06	11.785
															1.1	11.9181
															1.13	11.9802
															1.16	11.9704
															1.2	11.889
															1.23	11.7937
															1.26	11.7929
															1.3	11.8954
															1.33	11.9937
															1.36	11.832
															1.4	11.6453
															1.43	11.7424
															1.46	11.7993
															1.5	11.7414
															1.53	11.6463
															1.56	11.6866
															1.6	11.7433
															1.63	11.6845
															1.66	11.799
															1.7	11.7779
															1.73	11.7282
															1.76	11.5599
															1.8	11.7114
															1.83	11.848
															1.86	11.7929
															1.9	11.7471
															1.93	11.6625
															1.96	11.7021
															2	11.6236
															2.03	11.6362
															2.06	11.5299
															2.1	11.6003
															2.13	11.6588
															2.16	11.666
															2.2	11.5862
															2.23	11.7446
															2.26	11.8075
															2.3	11.7068
															2.33	11.5273
															2.36	11.508
															2.4	11.5479
															2.43	11.7246
															2.46	11.7538
															2.5	11.8034
															2.53	11.8571
															2.56	11.8956
															2.6	11.6925
															2.63	11.5754
															2.66	11.5511
															2.7	11.5396
															2.73	11.6199
															2.76	11.594
															2.8	11.5404
															2.83	11.4727
															2.86	11.586
															2.9	11.5833
															2.93	11.6197
															2.96	11.5814
															3	11.6474
															3.03	11.6308
															3.06	11.6396
															3.1	11.5246
															3.13	11.4974
															3.16	11.6084
															3.2	11.6501
															3.23	11.6026
															3.26	11.4153
															3.3	11.4798
															3.33	11.5037
															3.36	11.5497
															3.4	11.4546
															3.43	11.4724
															3.46	11.516
															3.5	11.5343
															3.53	11.6174
															3.56	11.5911
															3.6	11.5163
															3.63	11.4266
															3.66	11.4898
															3.7	11.534
															3.73	11.4821
															3.76	11.5163
															3.8	11.5633
															3.83	11.6428
															3.86	11.5858
															3.9	11.4926
															3.93	11.5379
															3.96	11.4947
															4	11.4048
															4.03	11.3485
															4.06	11.5087
															4.1	11.4827
															4.13	11.4667
															4.16	11.4198
															4.2	11.3862
															4.23	11.2596
															4.26	11.2464
															4.3	11.2732
															4.33	11.2518
															4.36	11.2654
															4.4	11.2387
															4.43	11.3194
															4.46	11.2612
															4.5	11.3256
															4.53	11.3675
															4.56	11.4044
															4.6	11.2501
															4.63	11.1634
															4.66	11.1431
															4.7	11.2446
															4.73	11.2683
															4.76	11.272
															4.8	11.1871
															4.83	11.1818
															4.86	11.1971
															4.9	11.19
															4.93	11.1412
															4.96	11.0922
															5	11.159
															5.03	11.1519
															5.06	11.2232
															5.1	11.176
															5.13	11.2289
															5.16	11.1447
															5.2	11.1369
															5.23	11.0678
															5.26	11.1815
															5.3	11.175
															5.33	11.152
															5.36	11.146
															5.4	11.1415
															5.43	11.1046
															5.46	11.0969
															5.5	11.0227
															5.53	10.9987
															5.56	11.0343
															5.6	11.0903
															5.63	11.055
															5.66	11.1045
															5.7	11.1012
															5.73	11.0828
															5.76	11.1491
															5.8	11.2043
															5.83	11.1521
															5.86	11.0392
															5.9	11.0688
															5.93	11.0932
															5.96	11.0142
															6	10.9273
															6.03	10.9942
															6.06	11.0423
															6.1	11.0469
															6.13	10.9973
															6.16	11.0288
															6.2	11.1094
															6.23	11.1194
															6.26	11.0235
															6.3	11.0138
															6.33	11.0642
															6.36	11.0381
															6.4	10.9637
															6.43	11.0028
															6.46	11.0339
															6.5	11.0666
															6.53	11.0463
															6.56	11.0061
															6.6	11.0515
															6.63	11.0492
															6.66	11.0122
															6.7	10.8669
															6.73	10.8419
															6.76	10.8746
															6.8	10.9428
															6.83	10.9377
															6.86	10.8278
															6.9	10.8599
															6.93	10.8435
															6.96	10.9248
															7	10.8844
															7.03	10.9314
															7.06	10.8775
															7.1	10.8338
															7.13	10.7597
															7.16	10.8028
															7.2	10.9006
															7.23	10.9002
															7.26	10.8952
															7.3	10.8278
															7.33	10.7853
															7.36	10.7817
															7.4	10.8684
															7.43	10.8141
															7.46	10.765
															7.5	10.8103
															7.53	10.8834
															7.56	10.8178
															7.6	10.7584
															7.63	10.6781
															7.66	10.7134
															7.7	10.6716
															7.73	10.7447
															7.76	10.7826
															7.8	10.7798
															7.83	10.6638
															7.86	10.6315
															7.9	10.7364
															7.93	10.8119
															7.96	10.8699
															8	10.7349
															8.03	10.5977
															8.06	10.6411
															8.1	10.7577
															8.13	10.7643
															8.16	10.6747
															8.2	10.5992
															8.23	10.5295
															8.26	10.6139
															8.3	10.7536
															8.33	10.8016
															8.36	10.7451
															8.4	10.6012
															8.43	10.6049
															8.46	10.605
															8.5	10.6601
															8.53	10.6334
															8.56	10.6306
															8.6	10.568
															8.63	10.6046
															8.66	10.7398
															8.7	10.7255
															8.73	10.5986
															8.76	10.5213
															8.8	10.5974
															8.83	10.5645
															8.86	10.5427
															8.9	10.6137
															8.93	10.6749
															8.96	10.5591
															9	10.3905
															9.03	10.3804
															9.06	10.4852
															9.1	10.6015
															9.13	10.5749
															9.16	10.4683
															9.2	10.4325
															9.23	10.4874
															9.26	10.5415
															9.3	10.4795
															9.33	10.4719
															9.36	10.4153
															9.4	10.454
															9.43	10.4312
															9.46	10.4366
															9.5	10.4626
															9.53	10.492
															9.56	10.4542
															9.6	10.3396
															9.63	10.4154
															9.66	10.4461
															9.7	10.402
															9.73	10.334
															9.76	10.3356
															9.8	10.4011
															9.83	10.4146
															9.86	10.3658
															9.9	10.4238
															9.93	10.5108
															9.96	10.47
															10	10.4039
															10.03	10.4452
															10.06	10.5085
															10.1	10.3652
															10.13	10.3564
															10.16	10.3381
															10.2	10.412
															10.23	10.4045
															10.26	10.4121
															10.3	10.338
															10.33	10.3543
															10.36	10.4033
															10.4	10.4073
															10.43	10.2894
															10.46	10.2309
															10.5	10.2472
															10.53	10.3078
															10.56	10.2647
															10.6	10.2834
															10.63	10.3147
															10.66	10.3212
															10.7	10.3022
															10.73	10.3381
															10.76	10.3958
															10.8	10.3746
															10.83	10.3012
															10.86	10.1958
															10.9	10.2228
															10.93	10.2351
															10.96	10.1994
															11	10.1258
															11.03	10.0771
															11.06	10.0877
															11.1	10.2126
															11.13	10.3343
															11.16	10.3375
															11.2	10.2959
															11.23	10.2759
															11.26	10.236
															11.3	10.2272
															11.33	10.251
															11.36	10.3025
															11.4	10.3047
															11.43	10.246
															11.46	10.2073
															11.5	10.1888
															11.53	10.1929
															11.56	10.1074
															11.6	10.1463
															11.63	10.2164
															11.66	10.274
															11.7	10.2291
															11.73	10.1727
															11.76	10.1715
															11.8	10.1206
															11.83	10.1448
															11.86	10.1196
															11.9	10.0821
															11.93	10.0642
															11.96	10.1308
															12	10.1936
															12.03	10.1616
															12.06	10.1427
															12.1	10.1336
															12.13	10.0747
															12.16	9.99744
															12.2	10.0973
															12.23	10.1538
															12.26	10.1843
															12.3	10.1065
															12.33	10.1611
															12.36	10.098
															12.4	10.118
															12.43	10.1114
															12.46	10.0631
															12.5	10.0623
															12.53	10.0566
															12.56	9.9775
															12.6	9.93716
															12.63	10.0526
															12.66	10.1641
															12.7	10.1206
															12.73	10.0998
															12.76	10.0656
															12.8	10.0976
															12.83	10.0625
															12.86	10.023
															12.9	9.90361
															12.93	9.90689
															12.96	9.94047
															13	10.0561
															13.03	9.99572
															13.06	9.9269
															13.1	9.8174
															13.13	9.95159
															13.16	10.0662
															13.2	10.06
															13.23	10.0323
															13.26	10.0211
															13.3	10.0424
															13.33	10.0156
															13.36	10.0934
															13.4	10.0431
															13.43	9.95373
															13.46	9.85769
															13.5	9.88853
															13.53	9.94912
															13.56	9.90735
															13.6	9.87596
															13.63	9.90739
															13.66	9.95437
															13.7	9.86738
															13.73	9.84731
															13.76	9.86235
															13.8	9.90512
															13.83	9.96316
															13.86	9.9825
															13.9	10.0368
															13.93	10.0463
															13.96	9.99782
															14	9.90188
															14.03	9.86247
															14.06	9.82885
															14.1	9.82584
															14.13	9.86702
															14.16	9.84617
															14.2	9.83101
															14.23	9.84621
															14.26	9.86541
															14.3	9.84267
															14.33	9.8065
															14.36	9.78174
															14.4	9.75065
															14.43	9.75836
															14.46	9.77621
															14.5	9.87913
															14.53	9.90205
															14.56	9.78773
															14.6	9.78609
															14.63	9.88802
															14.66	9.96004
															14.7	9.93873
															14.73	9.86058
															14.76	9.78829
															14.8	9.6991
															14.83	9.76464
															14.86	9.74061
															14.9	9.74837
															14.93	9.72568
															14.96	9.80982
															15	9.76193
															15.03	9.70931
															15.06	9.70939
															15.1	9.76874
															15.13	9.76804
															15.16	9.75026
															15.2	9.77309
															15.23	9.79613
															15.26	9.73786
															15.3	9.73269
															15.33	9.73351
															15.36	9.84415
															15.4	9.85334
															15.43	9.81306
															15.46	9.7171
															15.5	9.69505
															15.53	9.7219
															15.56	9.77801
															15.6	9.79308
															15.63	9.7746
															15.66	9.67194
															15.7	9.63601
															15.73	9.58735
															15.76	9.68721
															15.8	9.77678
															15.83	9.70294
															15.86	9.58659
															15.9	9.53968
															15.93	9.63343
															15.96	9.62524
															16	9.6721
															16.03	9.62679
															16.06	9.61069
															16.1	9.60762
															16.13	9.63764
															16.16	9.68153
															16.2	9.7054
															16.23	9.70561
															16.26	9.60673
															16.3	9.62438
															16.33	9.70695
															16.36	9.74066
															16.4	9.69242
															16.43	9.62613
															16.46	9.60694
															16.5	9.61796
															16.53	9.65444
															16.56	9.64665
															16.6	9.60919
															16.63	9.60669
															16.66	9.61293
															16.7	9.63696
															16.73	9.60517
															16.76	9.60565
															16.8	9.60557
															16.83	9.64936
															16.86	9.6264
															16.9	9.61793
															16.93	9.63723
															16.96	9.63428
															17	9.60655
															17.03	9.6208
															17.06	9.60987
															17.1	9.61063
															17.13	9.55561
															17.16	9.56074
															17.2	9.57983
															17.23	9.63364
															17.26	9.58755
															17.3	9.59169
															17.33	9.63145
															17.36	9.58291
															17.4	9.57822
															17.43	9.61245
															17.46	9.56973
															17.5	9.52559
															17.53	9.54924
															17.56	9.54992
															17.6	9.51517
															17.63	9.47628
															17.66	9.4908
															17.7	9.4913
															17.73	9.53634
															17.76	9.56119
															17.8	9.57482
															17.83	9.48722
															17.86	9.50324
															17.9	9.6127
															17.93	9.60673
															17.96	9.5451
															18	9.45823
															18.03	9.44735
															18.06	9.46631
															18.1	9.58357
															18.13	9.53898
															18.16	9.41625
															18.2	9.38881
															18.23	9.4706
															18.26	9.53365
															18.3	9.44098
															18.33	9.35196
															18.36	9.4324
															18.4	9.57469
															18.43	9.60475
															18.46	9.46813
															18.5	9.41776
															18.53	9.37235
															18.56	9.36257
															18.6	9.35885
															18.63	9.43308
															18.66	9.46539
															18.7	9.49951
															18.73	9.48133
															18.76	9.46394
															18.8	9.48968
															18.83	9.49275
															18.86	9.50989
															18.9	9.36209
															18.93	9.28814
															18.96	9.26436
															19	9.37285
															19.03	9.34357
															19.06	9.36476
															19.1	9.40442
															19.13	9.41596
															19.16	9.32734
															19.2	9.32324
															19.23	9.39377
															19.26	9.38141
															19.3	9.30912
															19.33	9.23065
															19.36	9.32531
															19.4	9.38926
															19.43	9.36536
															19.46	9.27578
															19.5	9.27742
															19.53	9.3666
															19.56	9.34516
															19.6	9.28204
															19.63	9.31602
															19.66	9.35051
															19.7	9.3226
															19.73	9.22583
															19.76	9.24091
															19.8	9.31477
															19.83	9.44159
															19.86	9.4176
															19.9	9.32221
															19.93	9.22221
															19.96	9.23019
															20	9.28423
															20.03	9.31429
															20.06	9.28978
															20.1	9.36009
															20.13	9.37422
															20.16	9.33159
															20.2	9.24654
															20.23	9.25425
															20.26	9.22992
															20.3	9.32574
															20.33	9.34985
															20.36	9.24645
															20.4	9.15495
															20.43	9.22812
															20.46	9.26051
															20.5	9.30667
															20.53	9.27902
															20.56	9.28289
															20.6	9.23061
															20.63	9.18716
															20.66	9.15374
															20.7	9.23707
															20.73	9.27717
															20.76	9.21452
															20.8	9.16788
															20.83	9.20086
															20.86	9.19749
															20.9	9.25732
															20.93	9.22601
															20.96	9.21731
															21	9.15761
															21.03	9.19706
															21.06	9.22592
															21.1	9.26864
															21.13	9.24051
															21.16	9.20589
															21.2	9.16972
															21.23	9.16369
															21.26	9.13729
															21.3	9.13062
															21.33	9.21709
															21.36	9.32272
															21.4	9.28732
															21.43	9.15533
															21.46	9.13595
															21.5	9.16877
															21.53	9.2015
															21.56	9.1869
															21.6	9.19112
															21.63	9.15732
															21.66	9.1699
															21.7	9.15848
															21.73	9.16877
															21.76	9.17058
															21.8	9.23306
															21.83	9.24367
															21.86	9.22589
															21.9	9.22364
															21.93	9.18224
															21.96	9.14495
															22	9.13289
															22.03	9.10167
															22.06	9.10809
															22.1	9.07993
															22.13	9.14423
															22.16	9.14987
															22.2	9.19423
															22.23	9.10608
															22.26	9.09974
															22.3	9.18866
															22.33	9.23285
															22.36	9.19396
															22.4	9.08605
															22.43	9.06043
															22.46	9.06792
															22.5	9.08166
															22.53	9.05294
															22.56	9.04295
															22.6	9.08695
															22.63	9.05672
															22.66	9.03321
															22.7	9.01744
															22.73	9.12554
															22.76	9.13923
															22.8	9.14806
															22.83	9.10413
															22.86	9.04832
															22.9	8.99793
															22.93	9.0183
															22.96	9.0633
															23	9.11184
															23.03	9.13793
															23.06	9.12468
															23.1	9.01052
															23.13	8.94149
															23.16	9.00014
															23.2	9.12072
															23.23	9.14191
															23.26	9.05135
															23.3	9.00175
															23.33	8.99928
															23.36	9.03041
															23.4	9.06047
															23.43	9.09505
															23.46	8.98214
															23.5	8.94424
															23.53	8.98149
															23.56	9.1456
															23.6	9.04436
															23.63	9.00212
															23.66	8.91987
															23.7	8.93172
															23.73	8.86535
															23.76	8.95712
															23.8	9.07103
															23.83	9.11542
															23.86	9.10656
															23.9	9.02117
															23.93	9.03633
															23.96	9.07482
															24	9.11255
															24.03	9.13033
															24.06	9.06517
															24.1	8.99572
															24.13	8.93193
															24.16	8.9848
															24.2	8.98557
															24.23	9.01762
															24.26	9.04144
															24.3	8.94838
															24.33	8.88994
															24.36	8.98831
															24.4	9.06333
															24.43	9.09214
															24.46	9.04527
															24.5	8.98321
															24.53	8.88069
															24.56	8.93994
															24.6	8.97267
															24.63	8.96031
															24.66	8.87341
															24.7	8.89214
															24.73	8.95187
															24.76	8.98894
															24.8	8.91961
															24.83	8.90812
															24.86	8.85696
															24.9	8.80657
															24.93	8.82293
															24.96	8.84662
															25	8.884
															25.03	8.95407
															25.06	8.98236
															25.1	8.96896
															25.13	9.01484
															25.16	9.02927
															25.2	8.89999
															25.23	8.82844
															25.26	8.79296
															25.3	8.79198
															25.33	8.80443
															25.36	8.84103
															25.4	8.79823
															25.43	8.78694
															25.46	8.78767
															25.5	8.75579
															25.53	8.77065
															25.56	8.84765
															25.6	8.85407
															25.63	8.82818
															25.66	8.80449
															25.7	8.79197
															25.73	8.80133
															25.76	8.80861
															25.8	8.82996
															25.83	8.77026
															25.86	8.87955
															25.9	8.89105
															25.93	8.85377
															25.96	8.73044
															26	8.76735
															26.03	8.80326
															26.06	8.80843
															26.1	8.76464
															26.13	8.78626
															26.16	8.74336
															26.2	8.72265
															26.23	8.67618
															26.26	8.73706
															26.3	8.80752
															26.33	8.81893
															26.36	8.76382
															26.4	8.6993
															26.43	8.75606
															26.46	8.82165
															26.5	8.77987
															26.53	8.74348
															26.56	8.74744
															26.6	8.75167
															26.63	8.7046
															26.66	8.75076
															26.7	8.84284
															26.73	8.82049
															26.76	8.72229
															26.8	8.67681
															26.83	8.73048
															26.86	8.75426
															26.9	8.75167
															26.93	8.73022
															26.96	8.66803
															27	8.61563
															27.03	8.61657
															27.06	8.70421
															27.1	8.76243
															27.13	8.83556
															27.16	8.79245
															27.2	8.71946
															27.23	8.75356
															27.26	8.77777
															27.3	8.7503
															27.33	8.65009
															27.36	8.65521
															27.4	8.65521
															27.43	8.66973
															27.46	8.67704
															27.5	8.65279
															27.53	8.62936
															27.56	8.62184
															27.6	8.68587
															27.63	8.71304
															27.66	8.65676
															27.7	8.60569
															27.73	8.65585
															27.76	8.67401
															27.8	8.68956
															27.83	8.64065
															27.86	8.64083
															27.9	8.61788
															27.93	8.65676
															27.96	8.68871
															28	8.73888
															28.03	8.7717
															28.06	8.7115
															28.1	8.65672
															28.13	8.60573
															28.16	8.57842
															28.2	8.56817
															28.23	8.56852
															28.26	8.6081
															28.3	8.69427
															28.33	8.72679
															28.36	8.71421
															28.4	8.65155
															28.43	8.63152
															28.46	8.61434
															28.5	8.63691
															28.53	8.65207
															28.56	8.5954
															28.6	8.59338
															28.63	8.5982
															28.66	8.59062
															28.7	8.65305
															28.73	8.64939
															28.76	8.63523
															28.8	8.61061
															28.83	8.65565
															28.86	8.65298
															28.9	8.61038
															28.93	8.6159
															28.96	8.57068
															29	8.56818
															29.03	8.58218
															29.06	8.60195
															29.1	8.60712
															29.13	8.56513
															29.16	8.63924
															29.2	8.71309
															29.23	8.72049
															29.26	8.59123
															29.3	8.61095
															29.33	8.61224
															29.36	8.59776
															29.4	8.56693
															29.43	8.61409
															29.46	8.56474
															29.5	8.51258
															29.53	8.5669
															29.56	8.68498
															29.6	8.67709
															29.63	8.58563
															29.66	8.52452
															29.7	8.55345
															29.73	8.57352
															29.76	8.53163
															29.8	8.43772
															29.83	8.4027
															29.86	8.42741
															29.9	8.45015
															29.93	8.45145
															29.96	8.4689
															30	8.5126
															30.03	8.49455
															30.06	8.54278
															30.1	8.54023
															30.13	8.53622
															30.16	8.46582
															30.2	8.52073
															30.23	8.51044
															30.26	8.46733
															30.3	8.46294
															30.33	8.4356
															30.36	8.4042
															30.4	8.4212
															30.43	8.52568
															30.46	8.5342
															30.5	8.51569
															30.53	8.43804
															30.56	8.36776
															30.6	8.41393
															30.63	8.53825
															30.66	8.56005
															30.7	8.4265
															30.73	8.36673
															30.76	8.34727
															30.8	8.37023
															30.83	8.35656
															30.86	8.40579
															30.9	8.4362
															30.93	8.44705
															30.96	8.42236
															31	8.47391
															31.03	8.48577
															31.06	8.47079
															31.1	8.39744
															31.13	8.44041
															31.16	8.44373
															31.2	8.37181
															31.23	8.36113
															31.26	8.47181
															31.3	8.55566
															31.33	8.53507
															31.36	8.4983
															31.4	8.51281
															31.43	8.41881
															31.46	8.41942
															31.5	8.3211
															31.53	8.3792
															31.56	8.444
															31.6	8.51574
															31.63	8.4536
															31.66	8.4074
															31.7	8.44082
															31.73	8.43931
															31.76	8.43542
															31.8	8.37659
															31.83	8.38612
															31.86	8.39498
															31.9	8.32501
															31.93	8.2413
															31.96	8.2667
															32	8.28159
															32.03	8.30346
															32.06	8.38929
															32.1	8.39563
															32.13	8.29469
															32.16	8.26128
															32.2	8.27924
															32.23	8.26499
															32.26	8.29474
															32.3	8.32192
															32.33	8.25633
															32.36	8.20823
															32.4	8.30753
															32.43	8.39059
															32.46	8.36402
															32.5	8.27005
															32.53	8.22764
															32.56	8.26162
															32.6	8.28134
															32.63	8.29936
															32.66	8.28544
															32.7	8.25378
															32.73	8.25227
															32.76	8.26197
															32.8	8.30193
															32.83	8.29503
															32.86	8.3228
															32.9	8.27794
															32.93	8.26563
															32.96	8.25921
															33	8.23165
															33.03	8.22915
															33.06	8.22549
															33.1	8.25189
															33.13	8.25391
															33.16	8.28311
															33.2	8.23488
															33.23	8.28152
															33.26	8.34288
															33.3	8.35433
															33.33	8.2738
															33.36	8.23513
															33.4	8.22105
															33.43	8.28657
															33.46	8.31043
															33.5	8.29122
															33.53	8.24354
															33.56	8.2292
															33.6	8.21042
															33.63	8.22544
															33.66	8.26385
															33.7	8.28375
															33.73	8.31568
															33.76	8.33535
															33.8	8.34115
															33.83	8.31104
															33.86	8.30558
															33.9	8.25546
															33.93	8.20293
															33.96	8.22166
															34	8.28793
															34.03	8.28685
															34.06	8.21831
															34.1	8.16082
															34.13	8.16515
															34.16	8.20297
															34.2	8.25323
															34.23	8.2451
															34.26	8.28812
															34.3	8.21401
															34.33	8.15191
															34.36	8.08042
															34.4	8.12857
															34.43	8.12589
															34.46	8.129
															34.5	8.09962
															34.53	8.13208
															34.56	8.22234
															34.6	8.27225
															34.63	8.20826
															34.66	8.13709
															34.7	8.11776
															34.73	8.22631
															34.76	8.31973
															34.8	8.28325
															34.83	8.1941
															34.86	8.11753
															34.9	8.142
															34.93	8.1771
															34.96	8.25633
															35	8.19173
															35.03	8.14548
															35.06	8.15086
															35.1	8.19544
															35.13	8.11375
															35.16	8.07335
															35.2	8.08842
															35.23	8.15896
															35.26	8.19014
															35.3	8.14337
															35.33	8.10707
															35.36	8.08843
															35.4	8.1349
															35.43	8.10433
															35.46	8.16577
															35.5	8.16087
															35.53	8.17856
															35.56	8.13808
															35.6	8.14204
															35.63	8.09717
															35.66	8.11398
															35.7	8.11995
															35.73	8.08838
															35.76	8.04093
															35.8	8.06626
															35.83	8.1374
															35.86	8.1705
															35.9	8.16608
															35.93	8.14373
															35.96	8.13829
															36	8.10431
															36.03	8.16176
															36.06	8.12404
															36.1	8.0777
															36.13	7.96548
															36.16	7.97974
															36.2	8.00758
															36.23	8.09616
															36.26	8.16426
															36.3	8.16651
															36.33	8.17976
															36.36	8.11159
															36.4	8.1426
															36.43	8.08383
															36.46	8.11143
															36.5	8.0104
															36.53	8.06617
															36.56	8.0763
															36.6	8.13891
															36.63	8.07844
															36.66	8.03938
															36.7	8.09364
															36.73	8.11316
															36.76	8.04154
															36.8	7.94757
															36.83	7.96299
															36.86	8.01311
															36.9	7.96484
															36.93	8.03087
															36.96	8.0077
															37	8.06578
															37.03	8.10122
															37.06	8.08224
															37.1	7.95628
															37.13	7.94387
															37.16	7.98576
															37.2	7.95037
															37.23	7.99193
															37.26	8.04821
															37.3	8.03055
															37.33	7.94271
															37.36	7.94973
															37.4	7.93832
															37.43	7.97069
															37.46	7.95665
															37.5	7.95482
															37.53	7.90362
															37.56	7.83459
															37.6	7.83932
															37.63	7.90482
															37.66	7.92833
															37.7	7.94973
															37.73	7.97298
															37.76	8.02435
															37.8	8.00915
															37.83	7.98819
															37.86	8.00597
															37.9	8.00699
															37.93	7.95377
															37.96	7.8126
															38	7.91493
															38.03	7.95223
															38.06	7.98148
															38.1	7.94426
															38.13	7.93637
															38.16	7.86488
															38.2	7.78126
															38.23	7.81899
															38.26	7.92922
															38.3	7.95389
															38.33	7.94381
															38.36	7.87996
															38.4	7.91634
															38.43	7.84121
															38.46	7.86675
															38.5	7.88461
															38.53	7.98248
															38.56	7.96211
															38.6	7.91158
															38.63	7.84819
															38.66	7.93281
															38.7	7.91092
															38.73	7.90537
															38.76	7.82971
															38.8	7.81645
															38.83	7.79656
															38.86	7.84931
															38.9	7.83242
															38.93	7.85365
															38.96	7.85869
															39	7.89608
															39.03	7.89394
															39.06	7.8606
															39.1	7.88596
															39.13	7.91222
															39.16	7.90503
															39.2	7.81968
															39.23	7.82683
															39.26	7.82398
															39.3	7.79655
															39.33	7.76658
															39.36	7.75841
															39.4	7.73981
															39.43	7.73592
															39.46	7.68733
															39.5	7.74402
															39.53	7.85905
															39.56	7.94229
															39.6	7.95724
															39.63	7.89153
															39.66	7.80272
															39.7	7.6845
															39.73	7.71908
															39.76	7.76879
															39.8	7.79785
															39.83	7.80044
															39.86	7.75677
															39.9	7.74958
															39.93	7.7379
															39.96	7.73101
															40	7.74091
															40.03	7.73574
															40.06	7.75964
															40.1	7.73726
															40.13	7.72572
															40.16	7.75681
															40.2	7.7907
															40.23	7.79212
															40.26	7.73567
															40.3	7.77691
															40.33	7.82707
															40.36	7.77475
															40.4	7.67228
															40.43	7.66479
															40.46	7.71387
															40.5	7.71817
															40.53	7.74716
															40.56	7.76107
															40.6	7.77334
															40.63	7.77036
															40.66	7.78247
															40.7	7.71947
															40.73	7.71938
															40.76	7.71758
															40.8	7.66518
															40.83	7.61853
															40.86	7.64643
															40.9	7.63175
															40.93	7.63011
															40.96	7.6271
															41	7.73342
															41.03	7.80126
															41.06	7.81155
															41.1	7.64326
															41.13	7.55833
															41.16	7.59399
															41.2	7.66793
															41.23	7.63455
															41.26	7.67848
															41.3	7.7423
															41.33	7.77714
															41.36	7.7057
															41.4	7.69231
															41.43	7.696
															41.46	7.73849
															41.5	7.6823
															41.53	7.64136
															41.56	7.61493
															41.6	7.66505
															41.63	7.65333
															41.66	7.69127
															41.7	7.67831
															41.73	7.67254
															41.76	7.64864
															41.8	7.6576
															41.83	7.66762
															41.86	7.6249
															41.9	7.64006
															41.93	7.65178
															41.96	7.60769
															42	7.56609
															42.03	7.57876
															42.06	7.63039
															42.1	7.56968
															42.13	7.59857
															42.16	7.67763
															42.2	7.69045
															42.23	7.6398
															42.26	7.64014
															42.3	7.64738
															42.33	7.5306
															42.36	7.54269
															42.4	7.6168
															42.43	7.73221
															42.46	7.66826
															42.5	7.57555
															42.53	7.48779
															42.56	7.54588
															42.6	7.5809
															42.63	7.61668
															42.66	7.62581
															42.7	7.55373
															42.73	7.44409
															42.76	7.48185
															42.8	7.54098
															42.83	7.56704
															42.86	7.5946
															42.9	7.57965
															42.93	7.52022
															42.96	7.52905
															43	7.60833
															43.03	7.58052
															43.06	7.5546
															43.1	7.52161
															43.13	7.53327
															43.16	7.49856
															43.2	7.47371
															43.23	7.46346
															43.26	7.4651
															43.3	7.47496
															43.33	7.47411
															43.36	7.42889
															43.4	7.41687
															43.43	7.44728
															43.46	7.55963
															43.5	7.50752
															43.53	7.46216
															43.56	7.37988
															43.6	7.4341
															43.63	7.48784
															43.66	7.46817
															43.7	7.36765
															43.73	7.38319
															43.76	7.40084
															43.8	7.33573
															43.83	7.29836
															43.86	7.32338
															43.9	7.38845
															43.93	7.34811
															43.96	7.37317
															44	7.35082
															44.03	7.35085
															44.06	7.34194
															44.1	7.34654
															44.13	7.40033
															44.16	7.43071
															44.2	7.46981
															44.23	7.41127
															44.26	7.34766
															44.3	7.3109
															44.33	7.29518
															44.36	7.39569
															44.4	7.39493
															44.43	7.36412
															44.46	7.33642
															44.5	7.41733
															44.53	7.38542
															44.56	7.37476
															44.6	7.31628
															44.63	7.28011
															44.66	7.23634
															44.7	7.33974
															44.73	7.39086
															44.76	7.40349
															44.8	7.40322
															44.83	7.34306
															44.86	7.31447
															44.9	7.32092
															44.93	7.35012
															44.96	7.31709
															45	7.32958
															45.03	7.37699
															45.06	7.3739
															45.1	7.30745
															45.13	7.26705
															45.16	7.27812
															45.2	7.32734
															45.23	7.34208
															45.26	7.37481
															45.3	7.36924
															45.33	7.3267
															45.36	7.29088
															45.4	7.29088
															45.43	7.34104
															45.46	7.30969
															45.5	7.29547
															45.53	7.32454
															45.56	7.38772
															45.6	7.31482
															45.63	7.2659
															45.66	7.21349
															45.7	7.24363
															45.73	7.27722
															45.76	7.35164
															45.8	7.2975
															45.83	7.23618
															45.86	7.24121
															45.9	7.23755
															45.93	7.24583
															45.96	7.33458
															46	7.41792
															46.03	7.33364
															46.06	7.19781
															46.1	7.27583
															46.13	7.32058
															46.16	7.30052
															46.2	7.17378
															46.23	7.1476
															46.26	7.18563
															46.3	7.22318
															46.33	7.18847
															46.36	7.22646
															46.4	7.247
															46.43	7.1918
															46.46	7.12577
															46.5	7.19407
															46.53	7.24187
															46.56	7.20441
															46.6	7.15536
															46.63	7.09671
															46.66	7.11294
															46.7	7.14442
															46.73	7.19945
															46.76	7.19562
															46.8	7.19066
															46.83	7.12297
															46.86	7.13658
															46.9	7.17573
															46.93	7.18099
															46.96	7.11915
															47	7.09296
															47.03	7.08672
															47.06	7.10197
															47.1	7.17323
															47.13	7.18813
															47.16	7.16788
															47.2	7.12323
															47.23	7.11294
															47.26	7.1179
															47.3	7.18912
															47.33	7.2256
															47.36	7.15166
															47.4	7.10916
															47.43	7.11794
															47.46	7.12074
															47.5	7.0633
															47.53	7.07329
															47.56	7.11169
															47.6	7.14942
															47.63	7.15825
															47.66	7.13443
															47.7	7.08517
															47.73	7.09228
															47.76	7.04965
															47.8	7.05072
															47.83	7.07113
															47.86	7.08271
															47.9	7.02608
															47.93	6.99249
															47.96	6.99711
															48	7.01652
															48.03	7.02172
															48.06	7.00936
															48.1	6.97117
															48.13	6.90791
															48.16	6.9009
															48.2	6.98848
															48.23	7.01862
															48.26	6.94189
															48.3	6.92845
															48.33	6.96716
															48.36	6.98339
															48.4	6.91816
															48.43	6.93061
															48.46	6.97312
															48.5	7.03706
															48.53	7.01587
															48.56	6.9294
															48.6	6.84259
															48.63	6.87662
															48.66	7.03992
															48.7	7.05304
															48.73	7.0114
															48.76	6.93384
															48.8	7.0114
															48.83	6.93452
															48.86	6.89929
															48.9	6.88853
															48.93	6.92166
															48.96	6.85784
															49	6.89315
															49.03	6.97661
															49.06	6.93247
															49.1	6.8192
															49.13	6.81792
															49.16	6.83552
															49.2	6.88279
															49.23	6.9029
															49.26	6.82609
															49.3	6.71805
															49.33	6.71775
															49.36	6.81701
															49.4	6.84767
															49.43	6.89651
															49.46	6.86271
															49.5	6.83067
															49.53	6.7612
															49.56	6.78699
															49.6	6.76184
															49.63	6.79823
															49.66	6.8027
															49.7	6.84414
															49.73	6.85013
															49.76	6.88036
															49.8	6.86292
															49.83	6.78768
															49.86	6.75672
															49.9	6.76339
															49.93	6.73958
															49.96	6.69028
															50	6.78454
															50.03	6.8286
															50.06	6.81201
															50.1	6.71275
															50.13	6.73458
															50.16	6.69502
															50.2	6.71366
															50.23	6.65751
															50.26	6.64631
															50.3	6.63124
															50.33	6.64725
															50.36	6.69274
															50.4	6.72873
															50.43	6.70492
															50.46	6.62319
															50.5	6.64374
															50.53	6.67005
															50.56	6.62875
															50.6	6.62005
															50.63	6.61229
															50.66	6.64743
															50.7	6.66384
															50.73	6.71022
															50.76	6.66844
															50.8	6.65346
															50.83	6.66651
															50.86	6.67413
															50.9	6.60501
															50.93	6.57853
															50.96	6.6107
															51	6.66909
															51.03	6.63873
															51.06	6.62538
															51.1	6.59167
															51.13	6.58504
															51.16	6.58857
															51.2	6.64154
															51.23	6.65257
															51.26	6.60253
															51.3	6.58759
															51.33	6.57983
															51.36	6.64304
															51.4	6.56652
															51.43	6.54
															51.46	6.55016
															51.5	6.6638
															51.53	6.61379
															51.56	6.5563
															51.6	6.50714
															51.63	6.51636
															51.66	6.47182
															51.7	6.46829
															51.73	6.47773
															51.76	6.45219
															51.8	6.46385
															51.83	6.54861
															51.86	6.5652
															51.9	6.49009
															51.93	6.48397
															51.96	6.56515
															52	6.47364
															52.03	6.38653
															52.06	6.36322
															52.1	6.35532
															52.13	6.31286
															52.16	6.36227
															52.2	6.42024
															52.23	6.34418
															52.26	6.30624
															52.3	6.3432
															52.33	6.40659
															52.36	6.36812
															52.4	6.33034
															52.43	6.32385
															52.46	6.29044
															52.5	6.22455
															52.53	6.21888
															52.56	6.26276
															52.6	6.26723
															52.63	6.25703
															52.66	6.30733
															52.7	6.3562
															52.73	6.32984
															52.76	6.25509
															52.8	6.20491
															52.83	6.2255
															52.86	6.23299
															52.9	6.19303
															52.93	6.14933
															52.96	6.1718
															53	6.20677
															53.03	6.19523
															53.06	6.17801
															53.1	6.1756
															53.13	6.16677
															53.16	6.14997
															53.2	6.21203
															53.23	6.19062
															53.26	6.16298
															53.3	6.1628
															53.33	6.16087
															53.36	6.12186
															53.4	6.09159
															53.43	6.16802
															53.46	6.20058
															53.5	6.21422
															53.53	6.14558
															53.56	6.10317
															53.6	6.10652
															53.63	6.11781
															53.66	6.17243
															53.7	6.14344
															53.73	6.09964
															53.76	5.9955
															53.8	6.06341
															53.83	6.09227
															53.86	6.14524
															53.9	6.09223
															53.93	6.05816
															53.96	6.0257
															54	6.09503
															54.03	6.12001
															54.06	6.07845
															54.1	6.03259
															54.13	5.97144
															54.16	5.9729
															54.2	5.93402
															54.23	5.95542
															54.26	5.92119
															54.3	6.02941
															54.33	6.03548
															54.36	6.01755
															54.4	5.93548
															54.43	5.9025
															54.46	5.88957
															54.5	5.9383
															54.53	5.92027
															54.56	5.84931
															54.6	5.74234
															54.63	5.78248
															54.66	5.87562
															54.7	5.88561
															54.73	5.79526
															54.76	5.70303
															54.8	5.6995
															54.83	5.75663
															54.86	5.82846
															54.9	5.79724
															54.93	5.70324
															54.96	5.66926
															55	5.70479
															55.03	5.70988
															55.06	5.70918
															55.1	5.73817
															55.13	5.76301
															55.16	5.78584
															55.2	5.73369
															55.23	5.77056
															55.26	5.79045
															55.3	5.78472
															55.33	5.7354
															55.36	5.71701
															55.4	5.70827
															55.43	5.6973
															55.46	5.70833
															55.5	5.72598
															55.53	5.70833
															55.56	5.70479
															55.6	5.67301
															55.63	5.6995
															55.66	5.73326
															55.7	5.73198
															55.73	5.74446
															55.76	5.7395
															55.8	5.70854
															55.83	5.63589
															55.86	5.62736
															55.9	5.6337
															55.93	5.6505
															55.96	5.59998
															56	5.60364
															56.03	5.62496
															56.06	5.66768
															56.1	5.63022
															56.13	5.57876
															56.16	5.59615
															56.2	5.60248
															56.23	5.61928
															56.26	5.5413
															56.3	5.53372
															56.33	5.54255
															56.36	5.58057
															56.4	5.56657
															56.43	5.51658
															56.46	5.5266
															56.5	5.54064
															56.53	5.56592
															56.56	5.48169
															56.6	5.44785
															56.63	5.50478
															56.66	5.51197
															56.7	5.51335
															56.73	5.49335
															56.76	5.489
															56.8	5.39589
															56.83	5.40292
															56.86	5.43922
															56.9	5.38303
															56.93	5.33084
															56.96	5.40638
															57	5.46207
															57.03	5.42571
															57.06	5.30999
															57.1	5.3121
															57.13	5.27196
															57.16	5.313
															57.2	5.36865
															57.23	5.36155
															57.26	5.26336
															57.3	5.21322
															57.33	5.24879
															57.36	5.27528
															57.4	5.25914
															57.43	5.23532
															57.46	5.21258
															57.5	5.21788
															57.53	5.21788
															57.56	5.20884
															57.6	5.25405
															57.63	5.26163
															57.66	5.28402
															57.7	5.25129
															57.73	5.25689
															57.76	5.187
															57.8	5.11922
															57.83	5.098
															57.86	5.13956
															57.9	5.19976
															57.93	5.18545
															57.96	5.20595
															58	5.14992
															58.03	5.11762
															58.06	5.03562
															58.1	5.07172
															58.13	5.07814
															58.16	5.04645
															58.2	5.0262
															58.23	5.03938
															58.26	5.04304
															58.3	5.01655
															58.33	5.01311
															58.36	5.00062
															58.4	4.98814
															58.43	5.01811
															58.46	4.98594
															58.5	4.93573
															58.53	4.90693
															58.56	4.89672
															58.6	4.90974
															58.63	4.90359
															58.66	4.8923
															58.7	4.85547
															58.73	4.86606
															58.76	4.84243
															58.8	4.87881
															58.83	4.89392
															58.86	4.90197
															58.9	4.7937
															58.93	4.81544
															58.96	4.80563
															59	4.83135
															59.03	4.74445
															59.06	4.75456
															59.1	4.76717
															59.13	4.77247
															59.16	4.73337
															59.2	4.72722
															59.23	4.75745
															59.26	4.75215
															59.3	4.7559
															59.33	4.74621
															59.36	4.7038
															59.4	4.6535
															59.43	4.66254
															59.46	4.68571
															59.5	4.64071
															59.53	4.55019
															59.56	4.5817
															59.6	4.61982
															59.63	4.60109
															59.66	4.53081
															59.7	4.55302
															59.73	4.57607
															59.76	4.54025
															59.8	4.48745
															59.83	4.45338
															59.86	4.47375
															59.9	4.49305
															59.93	4.4725
															59.96	4.42902
															60	4.3767
															60.03	4.37691
															60.06	4.38819
															60.1	4.34827
															60.13	4.31197
															60.16	4.29708
															60.2	4.32481
															60.23	4.29704
															60.26	4.32107
															60.3	4.31581
															60.33	4.331
															60.36	4.30896
															60.4	4.24053
															60.43	4.17623
															60.46	4.20306
															60.5	4.23716
															60.53	4.1684
															60.56	4.13317
															60.6	4.1547
															60.63	4.17718
															60.66	4.15595
															60.7	4.10351
															60.73	4.09477
															60.76	4.12004
															60.8	4.10105
															60.83	4.03478
															60.86	4.0511
															60.9	4.10131
															60.93	4.07914
															60.96	3.97278
															61	3.92269
															61.03	3.93811
															61.06	3.94965
															61.1	3.93457
															61.13	3.89974
															61.16	3.92617
															61.2	3.86317
															61.23	3.89057
															61.26	3.82145
															61.3	3.83897
															61.33	3.79646
															61.36	3.79445
															61.4	3.79195
															61.43	3.77179
															61.46	3.79965
															61.5	3.71814
															61.53	3.71384
															61.56	3.66375
															61.6	3.63933
															61.63	3.56879
															61.66	3.53757
															61.7	3.62995
															61.73	3.59981
															61.76	3.54963
															61.8	3.46027
															61.83	3.52031
															61.86	3.5377
															61.9	3.50162
															61.93	3.3962
															61.96	3.37308
															62	3.40929
															62.03	3.41304
															62.06	3.37308
															62.1	3.33687
															62.13	3.32563
															62.16	3.33842
															62.2	3.2932
															62.23	3.28343
															62.26	3.28106
															62.3	3.28127
															62.33	3.23511
															62.36	3.21858
															62.4	3.12964
															62.43	3.04088
															62.46	3.05255
															62.5	3.12304
															62.53	3.10556
															62.56	2.99697
															62.6	2.94417
															62.63	2.98818
															62.66	3.02852
															62.7	2.95726
															62.73	2.88832
															62.76	2.88863
															62.8	2.92389
															62.83	2.87428
															62.86	2.77158
															62.9	2.73032
															62.93	2.75974
															62.96	2.78127
															63	2.71848
															63.03	2.68261
															63.06	2.62177
															63.1	2.56303
															63.13	2.51842
															63.16	2.45383
															63.2	2.42786
															63.23	2.3627
															63.26	2.35417
															63.3	2.33614
															63.33	2.33148
															63.36	2.24961
															63.4	2.20281
															63.43	2.16858
															63.46	2.10726
															63.5	2.02711
															63.53	2.0015
															63.56	2.0099
															63.6	1.93199
															63.63	1.84526
															63.66	1.73946
															63.7	1.69518
															63.73	1.60134
															63.76	1.51458
															63.8	1.48014
															63.83	1.3904
															63.86	1.30815
															63.9	1.27202
															63.93	1.25049
															63.96	1.16242
															64	1.00326
															64.03	0.80474
															64.06	0.65708
															64.1	0.51977

## Sheet: Figure 4c
	Figure 4c
	Time [s]	Radius [um]	stdev
	0.03	2.95649	0.56034
	0.06	4.14777	0.35665
	0.1	4.89006	0.31445
	0.13	5.45842	0.35067
	0.16	6.12068	0.33908
	0.2	6.64459	0.33065
	0.23	7.09146	0.36253
	0.26	7.6449	0.32585
	0.3	7.97016	0.31664
	0.33	8.25546	0.30596
	0.36	8.7667	0.34356
	0.4	8.98976	0.34705
	0.43	9.28337	0.35838
	0.46	9.65639	0.36174
	0.5	9.94743	0.37996
	0.53	10.2636	0.3215
	0.56	10.5449	0.37132
	0.6	10.832	0.37249
	0.63	11.0507	0.3525
	0.66	11.3592	0.39114
	0.7	11.6613	0.37085
	0.73	11.7333	0.41267
	0.76	11.9687	0.38953

## Sheet: Figure 4f
	Figure 4f
	Degree	Distance [um]
	254.055	1.70628
	150.461	1.61634
	56.3099	0.84505
	185.195	0.51775
	96.8425	2.36056
	0	0.17578
	51.3402	0.75037
	84.4723	1.0428
	75.9638	1.93271
	180	0.46875
	45	0.66291
	63.435	1.04816
	116.565	1.04816
	90	0.46875
	135	1.65728
	206.565	1.04816
	71.565	1.48232
	153.435	1.04816
	225	0.66291
	188.133	0.15066
	0	0.46875
	108.435	1.48232
	270	0.11719
	284.036	0.96635
	0	0.9375
	146.31	1.6901
	135	1.32583
	101.31	2.39017
	135	0.66291
	63.435	1.04816
	111.801	2.5243
	113.199	1.78495
	75.9638	1.93271
	135	0.99437
	189.462	1.42565
	135	0.66291
	0	0.46875
	116.565	1.04816
	336.802	0.35699
	22.964	1.15525
	104.036	0.96635
	90	0.29297
	160.464	1.10136
	53.7284	2.47751
	261.87	1.65728
	0	0
	198.435	1.48232
	90	0.46875
	108.435	0.74116
	63.435	1.04816
	26.565	1.04816
	315	0.66291
	0	0
	168.69	1.19508
	225	0.66291
	0	0.46875
	135	0.66291
	180	0.46875
	161.565	1.48232
	45	0.66291
	135	1.32583

## Sheet: Figure 5b
	Figure 5b
	E-field time [ms]	Radius [um]	stdev	Distance [um]	stdev
	15	2.46683	0.62157	4.76493	1.1996
	20	2.60867	0.74626	5.08803	1.58625
	25	3.08271	0.71729	5.77636	1.63936
	30	3.51752	0.68536	6.50971	1.47846
	35	3.86418	0.811	7.3016	1.65461
	40	4.17156	0.9006	8.41151	2.00393
	45	4.91043	1.15288	8.40077	2.1901
	50	5.28659	0.81164	9.42171	1.83355
	100	5.92485	1.0533	13.6984	3.18421
	150	7.15365	1.48255	15.606	3.54705
	200	8.85698	1.70288	18.2645	4.25782

## Sheet: Figure 5c
	Figure 5d
	Bubble volume [um^3]	Bubble Lifetime [ms]	stdev
	3.84412	22.9647	19.5806
	18.9837	62.8482	45.1227
	62.8788	143.526	93.862
	74.3613	275.903	183.089
	122.712	449.489	280.014
	182.305	547.486	337.303
	241.691	790.684	574.217
	304.078	596.443	475.733
	495.961	938.288	800.227
	618.895	2338.34	1619.26
	871.206	5572.97	4122.86
	1533.46	11582.5	9864.63
	2910.35	23616.7	17044.8

[truncated: 14 more sheets: Figure 7c, Figure 7d, Figure 7e, Figure S1, Figure S3, Figure S4, Figure S7, Sigure S10, Figure S11b, Figure S12, Figure S14a, Figure S14b, Figure S15, Figure S16b]
